# Supplementary material for: Root flavonoids are related to enhanced AMF colonization of an invasive tree
Source: AoB Plants. 2020 Jan 11;12(1):plaa002. doi: 10.1093/aobpla/plaa002 (PMC7015461; doi:10.1093/aobpla/plaa002)
Supplement: plaa002_suppl_Supplementary-Material-1 [file plaa002_suppl_supplementary-material-1.xlsx]

## Sheet: DATA
Population origin	Plant population	plant number	AMF colonization (%)	Hyphal in soil (m/g dry soil)	Abovegroud biomass (g)	Belowgroud biomass (g)	Plant mass (g)	Phenolics in roots (%)	Tannins in roots (%)	Soluble sugars in roots (%)	Flavonoids in roots (%)
China	DW	1	24.3333	16.1968	2.6946	0.9014	3.596
China	DW	2	12	10.5582	0.885	0.6511	1.5361
China	DW	3	25.3333	11.5865	1.1096	0.8718	1.9814
China	DW	4	3.66667	10.9625	3.866	3.2897	7.1557
China	DW	5	8	11.9905	2.7985	2.933	5.7315
China	DW	6	9.66667	16.5657	0.8092	1.1442	1.9534	0.260188	0.369417	0.370271	0.590255
China	DW	7	7.33333	16.7522	1.3178	1.1375	2.4553	0.256482	0.566638	0.411917	0.505594
China	DW	8	10	9.30578	0.4011	0.4623	0.8634	0.253526	0.302237	0.433527	0.540875
China	DW	9	15	14.7504	1.0742	0.8904	1.9646	0.254588	0.386235	0.444044	0.494994
China	GL	1	25.6667	16.5213	1.7864	1.2188	3.0052
China	GL	2	31.3333	15.6052	2.76	1.8023	4.5623
China	GL	3	16	15.6713	2.7891	1.6488	4.4379
China	GL	4	29	14.373	2.9054	1.6514	4.5568
China	GL	5	25	10.1262	2.835	1.619	4.454	0.250703	0.339437	0.336156	0.360169
China	GL	6	26	16.4199	3.2216	2.1708	5.3924	0.246825	0.233577	0.385298	0.474933
China	GL	7	27.3333	10.418	3.4863	2.4361	5.9224	0.264063	0.367728	0.399504	0.548967
China	GL	8	33	12.0241	3.7728	2.2897	6.0625	0.25272	0.351303	0.420582	0.400504
China	GL	9	25	10.2686	3.0281	1.6092	4.6373	0.24939	0.298176	0.459774	0.440522
China	HeS	1	25.6667	21.1848	1.0191	0.8402	1.8593
China	HeS	2	30.3333	12.3511	0.5321	0.7514	1.2835
China	HeS	3	24	17.0879	0.9792	0.5805	1.5597
China	HeS	4	18.3333	9.3991	1.0621	1.4659	2.528
China	HeS	5	21.6667	12.9942	0.9269	1.0792	2.0061
China	HeS	6	23.3333	8.09045	1.968	1.7207	3.6887
China	HeS	7	25.3333	11.0295	0.9378	0.5057	1.4435	0.237538	0.324866	0.335822	0.47331
China	HeS	8	9.33333	9.62303	0.821	0.4078	1.2288	0.246217	0.253756	0.355297	0.46482
China	HeS	9	15.6667	6.82645	0.2003	0.1397	0.34	0.261219	0.558461	0.472326	0.586271
China	HF	1	26	15.7363	0.6224	0.7185	1.3409
China	HF	2	22.3333	12.0842	1.0975	0.6638	1.7613
China	HF	3	19.3333	14.92	1.8699	0.8348	2.7047
China	HF	4	5.66667	13.2534	0.982	1.3614	2.3434
China	HF	5	16.6667	17.4622	2.157	1.6135	3.7705
China	HF	6	9	9.74794	2.4857	1.4943	3.98	0.275623	0.401562	0.33961	0.404844
China	HF	7	26.3333	20.0968	1.6195	1.1608	2.7803	0.242502	0.297369	0.410063	0.436838
China	HF	8	10	13.1945	2.876	2.851	5.727	0.243103	0.296886	0.425065	0.478909
China	HF	9	14.6667	15.6346	2.9345	2.6251	5.5596	0.253694	0.563404	0.484046	0.432216
China	HuS	1	8.33333	16.071	2.8334	2.9364	5.7698
China	HuS	2	15	25.1777	3.369	2.7402	6.1092
China	HuS	3	8.33333	17.5782	4.122	3.0238	7.1458
China	HuS	4	4.66667	17.5109	2.406	2.7526	5.1586
China	HuS	5	8.66667	14.0617	0.2962	0.2936	0.5898	0.250057	0.280984	0.291308	0.527177
China	HuS	6	9.66667	12.7095	2.6784	1.913	4.5914	0.249324	0.588953	0.363367	0.453668
China	HuS	7	7.33333	15.8417	2.5883	2.1575	4.7458	0.254561	0.595785	0.548254	0.487446
China	HuS	8	17.6667	17.3779	1.7244	1.4939	3.2183	0.247443	0.230755		0.469302
China	HuS	9	9.33333	13.0345	2.8041	2.2869	5.091	0.238758	0.564124		0.443218
China	LiA	1	32	21.1624	1.3341	0.8207	2.1548
China	LiA	2	4	19.2439	2.3459	1.2329	3.5788
China	LiA	3	19.6667	17.8297	1.615	0.8991	2.5141
China	LiA	4	14.6667	12.3894	1.3838	1.2029	2.5867
China	LiA	5	21	9.51725	2.0834	1.4738	3.5572
China	LiA	6	28.3333	16.3861	3.1355	2.3554	5.4909
China	LiA	7	18.6667	9.82545	3.554	1.9438	5.4978	0.263531	0.301795	0.423459	0.333333
China	LiA	8	12	18.4142	0.4304	1.1749	1.6053	0.227644	0.210208	0.443038	0.436104
China	LiA	9	12.3333	9.77326	2.1929	2.3647	4.5576	0.236	0.506745	0.471592	0.342744
China	ML	1	21.6667	7.36712	1.945	1.1241	3.0691
China	ML	2	26	15.0084	1.0652	1.2259	2.2911
China	ML	3	17	13.2956	1.946	1.4724	3.4184
China	ML	4	21	16.4908	3.7501	2.1974	5.9475
China	ML	5	22.6667	9.05267	3.0924	1.8828	4.9752
China	ML	6	18.3333	13.2232	2.5721	1.5799	4.152
China	ML	7	27.3333	12.8153	3.3877	2.1006	5.4883
China	ML	8	8	14.4273	3.175	2.252	5.427
China	ML	9	14.6667	13.1963	2.31	2.2437	4.5537
China	NJ	1	27	17.0208	3.0381	1.5498	4.5879	0.252241	0.333699	0.331106	0.338536
China	NJ	2	17.6667	1.43045	2.5188	1.5144	4.0332	0.255797	0.276373	0.367834	0.338187
China	NJ	3	20.6667	15.4583	3.737	1.6441	5.3811	0.247913	0.288014	0.381102	0.372907
China	NJ	4	30.3333	19.8191	4.98	2.6759	7.6559	0.228451	0.386424	0.389729	0.419565
China	NJ	5	17.6667	27.9544	0.889	0.4235	1.3125
China	NJ	6	9.66667	14.8562	1.885	1.1672	3.0522
China	NJ	7	28.6667	16.5684	2.886	1.9283	4.8143	0.294285	0.388296		0.469695
China	NJ	8	23	13.9031	4.133	2.1892	6.3222
China	NJ	9	27.6667	9.88265	1.6332	3.3941	5.0273
China	WX	1	28	16.893	1.1692	1.1668	2.336
China	WX	2	27.6667	11.3499	1.67	1.3717	3.0417
China	WX	3	15.3333	15.0634	1.7038	1.6174	3.3212
China	WX	4	24.6667	14.4742	1.72	1.8087	3.5287
China	WX	5	10.6667	16.9807	3.0748	2.2869	5.3617
China	WX	6	14.3333	14.6587	2.68	2.8249	5.5049
China	WX	7	15.3333	11.4788	1.585	2.6631	4.2481
China	WX	8	24	11.6593	2.7337	2.0922	4.8259
China	WX	9	15	7.52028	3.1237	2.4369	5.5606
China	YS	1	14	12.9638	0.9429	0.8138	1.7567
China	YS	2	18.3333	15.0448	2.43	1.5001	3.9301
China	YS	3	9	11.8665	1.5514	0.5794	2.1308
China	YS	4	15.6667	12.0021	1.0088	1.3822	2.391
China	YS	5	14.6667	13.2298	1.3068	1.0018	2.3086
China	YS	6	13	10.2822	1.8216	2.1679	3.9895
China	YS	7	11.6667	21.7912	1.612	0.9636	2.5756
China	YS	8	8.33333	11.1644	2.855	1.4848	4.3398
China	YS	9	16.3333	15.2461	2.795	1.83	4.625
China	ZS	1	15	15.3665	1.938	1.5351	3.4731	0.257152	0.376116	0.319416	0.549801
China	ZS	2	19.3333	14.3632	2.9634	2.3363	5.2997	0.256133	0.442713	0.345465	0.580687
China	ZS	3	14.3333	12.072	2.6537	1.5106	4.1643	0.248101	0.366368	0.355953	0.576469
China	ZS	4	18.3333	11.8067	3.0044	2.0554	5.0598	0.251286	0.382081	0.366417	0.596927
China	ZS	5	25.6667	22.3841	2.0266	1.4662	3.4928	0.248831	0.306758	0.428795	0.468862
China	ZS	6	25	19.0583	3.417	1.6757	5.0927
China	ZS	7	7.66667	10.0999	2.415	1.5562	3.9712
China	ZS	8	26	15.8634	2.5681	1.7991	4.3672
China	ZS	9	22	15.8833	2.314	2.733	5.047
China	YT	1	24	11.0301	2.897	2.1819	5.0789	0.26087	0.297596	0.328449	0.555556
China	YT	2	20.6667	12.9387	1.74	1.7621	3.5021	0.246051	0.246333	0.369979	0.358441
China	YT	3	26.6667	18.7134	2.1445	2.2161	4.3606	0.259461	0.506455	0.389729	0.4715
China	YT	4	21.6667	12.7346	1.4501	1.441	2.8911
China	YT	5	23	8.17368	4.561	2.2333	6.7943
China	YT	6	27	8.44235	2.0283	1.4865	3.5148
China	YT	7	24	13.2275	3.78	2.3159	6.0959	0.303725	0.310336		0.46195
China	YT	8	18.3333	13.813	2.0432	2.4147	4.4579
China	YT	9	17.3333	16.3883	3.987	2.7996	6.7866
USA	AL-1	1	29.6667	20.9495	2.2088	1.6097	3.8185	0.249509	0.333455	0.30834	0.478632
USA	AL-1	2	18	20.2084	3.4527	2.6688	6.1215	0.245584	0.296425	0.323075	0.43162
USA	AL-1	3	26.6667	9.19933	2.043	1.3945	3.4375	0.237666	0.244099	0.370196	0.647564
USA	AL-1	4	28.6667	16.3414	2.6171	1.592	4.2091	0.255151	0.274694	0.397919	0.52734
USA	AL-1	5	14.3333	11.7633	2.8841	1.8399	4.724	0.240211	0.254813	0.433502	0.507099
USA	AL-1	6	15.3333	15.9052	0.9155	0.5398	1.4553
USA	AL-1	7	17.6667	17.2518	2.215	2.0959	4.3109
USA	AL-1	8	11	13.0834	3.0393	2.2391	5.2784
USA	AL-1	9	18.6667	8.45826	3.758	2.1764	5.9344
USA	FL-4	1	29	22.1229	1.2776	1.2302	2.5078	0.204455	0.192296	0.31057	0.618641
USA	FL-4	2	29	20.621	0.9041	0.0745	0.9786	0.239353	0.203201	0.399504	0.636439
USA	FL-4	3	29	17.5313	2.185	1.6805	3.8655	0.206971	0.281075	0.406013	0.626162
USA	FL-4	4	37.6667	14.3451	1.299	1.0703	2.3693	0.243705	0.293848	0.421089	0.722837
USA	FL-4	5	25	8.23742	0.6767	1.2142	1.8909	0.237395	0.263624	0.503388	0.430828
USA	FL-4	6	14	19.1738	0.7061	1.869	2.5751
USA	FL-4	7	13.3333	18.5507	0.9124	1.4301	2.3425
USA	FL-4	8	13.3333	11.1946	2.7171	2.1443	4.8614
USA	FL-4	9	20.6667	17.6006	1.8564	1.5734	3.4298
USA	GA-1	1	29.6667	15.4537	2.891	2.4751	5.3661	0.244077	0.299533	0.340963	0.460851
USA	GA-1	2	33.6667	18.1101	2.4849	1.8619	4.3468	0.24421	0.218903	0.349675	0.722732
USA	GA-1	3	25.6667	13.3812	2.8436	1.6327	4.4763	0.254396	0.370242	0.363367	0.514749
USA	GA-1	4	31	17.9498	1.633	2.0195	3.6525	0.237504	0.459335	0.455142	0.759331
USA	GA-1	5	26	18.9346	3.4489	1.8182	5.2671
USA	GA-1	6	14.6667	19.2686	2.1897	1.7432	3.9329
USA	GA-1	7	22.3333	14.716	3.7527	1.5346	5.2873
USA	GA-1	8	35	16.6731	3.905	3.2112	7.1162
USA	GA-1	9	19.6667	17.2861	3.3136	2.9531	6.2667
USA	GA-2	1	13.3333	10.291	1.8846	2.0192	3.9038	0.2368	0.418792	0.263484	0.420103
USA	GA-2	2	14.3333	17.6576	2.2379	2.5791	4.817	0.24829	0.412181	0.331206	0.525314
USA	GA-2	3	26.6667	17.8574	1.137	1.3589	2.4959	0.263871	0.44867	0.357631	0.658818
USA	GA-2	4	17.3333	15.2992	2.9801	1.7264	4.7065	0.244205	0.291647	0.439751	0.430142
USA	GA-2	5	18.3333	14.9048	1.6035	1.1869	2.7904	0.237998	0.24252	0.480784	0.660895
USA	GA-2	6	10.3333	14.1219	1.9086	1.3134	3.222
USA	GA-2	7	17	12.6997	2.041	1.7342	3.7752
USA	GA-2	8	17.3333	13.9799	1.4954	1.5799	3.0753
USA	GA-2	9	20	14.5135	1.9379	1.7346	3.6725
USA	LA-1	1	31	12.7767	1.2138	0.6282	1.842
USA	LA-1	2	26	13.3075	1.9837	1.0981	3.0818
USA	LA-1	3	20	12.76	2.0803	1.715	3.7953
USA	LA-1	4	20	10.4558	1.6071	1.379	2.9861
USA	LA-1	5	27.3333	15.3369	1.7112	0.9758	2.687
USA	LA-1	6	33.6667	13.8617	2.9634	1.2634	4.2268
USA	LA-1	7	23.6667	16.5573	3.1675	1.872	5.0395
USA	LA-1	8	18.3333	13.0183	1.9738	1.8344	3.8082
USA	LA-1	9	8.33333	19.0764	3.2857	1.9706	5.2563
USA	LA-5	1	11.6667	15.6213	2.2868	1.5921	3.8789	0.236338	0.364686	0.296982	0.547433
USA	LA-5	2	16.3333	9.02567	3.213	1.5575	4.7705	0.223075	0.302993	0.346531	0.440901
USA	LA-5	3	24.3333	13.5663	3.2405	1.858	5.0985	0.252279	0.323559	0.362825	0.613649
USA	LA-5	4	11.3333	19.8364	1.4776	1.2822	2.7598	0.265426	0.346116	0.393015	0.568107
USA	LA-5	5	8	17.6973	1.4711	1.3001	2.7712	0.231027	0.240657	0.416204	0.514856
USA	LA-5	6	8.33333	14.9017	1.556	1.6456	3.2016
USA	LA-5	7	19.6667	17.0932	3.2183	0.6064	3.8247
USA	LA-5	8	18	20.1106	4.1914	2.9324	7.1238
USA	LA-5	9	16.6667	20.4267	2.783	2.2281	5.0111
USA	SC-1	1	27.6667	1.14932	4.1318	1.9484	6.0802	0.247576	0.272452	0.326571	0.464382
USA	SC-1	2	29	5.41322	3.0522	1.6252	4.6774	0.236291	0.29007	0.35014	0.449659
USA	SC-1	3	20.6667	16.8428	3.222	1.9826	5.2046	0.2477	0.35786	0.362555	0.517414
USA	SC-1	4	27.3333	20.2525	2.9269	2.4682	5.3951	0.230666	0.290008	0.373009	0.512025
USA	SC-1	5	26.3333	18.4618	2.2891	1.5187	3.8078	0.243816	0.502611	0.397868	0.609001
USA	SC-1	6	28.3333	17.5866	2.404	1.3323	3.7363
USA	SC-1	7	37.3333	19.3535	3.2541	1.6203	4.8744
USA	SC-1	8	29.3333	21.8938	3.162	1.3276	4.4896
USA	SC-1	9	21.6667	15.6991	3.0899	2.0434	5.1333
USA	TX-2	1	17	15.3333	1.3775	1.1187	2.4962	0.248432	0.309723	0.326087	0.572766
USA	TX-2	2	20	13.2919	2.3015	1.4702	3.7717	0.255651	0.31264	0.353864	0.549039
USA	TX-2	3	13	9.43605	4.736	1.4904	6.2264	0.250116	0.379048	0.400694	0.493218
USA	TX-2	4	31.3333	13.2081	2.871	1.7181	4.5891	0.243136	0.288659	0.432003	0.611166
USA	TX-2	5	16.6667	19.9912	2.771	2.265	5.036	0.256231	0.349564	0.47093	0.555736
USA	TX-2	6	10.6667	17.6609	3.4289	2.5116	5.9405
USA	TX-2	7	23	10.1958	3.982	2.4091	6.3911
USA	TX-2	8	33	16.9242	3.8795	2.5641	6.4436
USA	TX-2	9	17.3333	11.1975	3.9238	2.2487	6.1725
USA	TX-4	1	12.3333	19.8517	1.9147	1.862	3.7767	0.235484	0.351955	0.311766	0.353309
USA	TX-4	2	36	19.5505	3.665	1.8395	5.5045	0.23424	0.50547	0.333571	0.649838
USA	TX-4	3	31	19.8117	1.857	1.0212	2.8782	0.248835	0.280236	0.345559	0.43228
USA	TX-4	4	26	15.1905	1.4586	1.0835	2.5421	0.245388	0.402758	0.394652	0.573301
USA	TX-4	5	25	16.3248	1.1896	0.9874	2.177	0.239646	0.302041	0.430357	0.521965
USA	TX-4	6	35.3333	19.1263	1.8708	1.3078	3.1786
USA	TX-4	7	35	17.2027	3.4901	2.0008	5.4909
USA	TX-4	8	42.6667	18.937	2.5433	2.0255	4.5688
USA	TX-4	9	20.6667	13.3706	2.2176	1.6904	3.908
USA	TX-5	1	29	11.0837	3.0571	1.9654	5.0225
USA	TX-5	2	40.3333	19.4023	4.4937	1.4138	5.9075
USA	TX-5	3	47.3333	18.8776	3.647	2.4915	6.1385
USA	TX-5	4	28	15.5498	3.6486	3.1456	6.7942
USA	TX-5	5	30.6667	16.0097	3.1284	2.7639	5.8923
USA	TX-5	6	27.6667	13.0976	5.256	3.8875	9.1435
USA	TX-5	7	32.6667	13.6723	3.2049	3.2701	6.475
USA	TX-5	8	33	23.6689	3.4248	2.6576	6.0824
USA	TX-5	9	38.6667	17.7132	4.2931	2.7584	7.0515
