# Supplementary material for: Root flavonoids are related to enhanced AMF colonization of an invasive tree
Source: AoB Plants. 2020 Jan 11;12(1):plaa002. doi: 10.1093/aobpla/plaa002 (PMC7015461; doi:10.1093/aobpla/plaa002)
Supplement: plaa002_suppl_Supplementary-Material-2 [file plaa002_suppl_supplementary-material-2.xlsx]

## Sheet: CODE
	CODE
	%include 'c:\crap\pdmix800.sas';
	PROC IMPORT OUT=WORK.PEI
	DATAFILE= "D:\R\Supporting Information for DATA and CODE.xlsx"
	DBMS=EXCEL REPLACE;
	RANGE="2016$";
	GETNAMES=YES;
	MIXED=NO;
	SCANTEXT=YES;
	USEDATE=YES;
	SCANTIME=YES; RUN;
	title 'AMF colonization (amf)';
	proc mixed data=PEI;
	class origin pop;
	model amf=origin;
	random pop(origin);
	lsmeans origin/pdiff;
	ods output diffs=p_amf lsmeans=m_amf;
	ods exclude diffs lsmeans; run;
	%pdmix800(p_amf,m_amf,alpha=.05);quit;
	title 'AMF colonization on root flavonoids, population origin';
	proc mixed data=PEI;
	class origin pop tf;
	model amf=origin tf origin*tf;
	random pop(origin);
	lsmeans origin tf origin*tf/pdiff;
	ods output diffs=p_amf lsmeans=m_amf;
	ods exclude diffs lsmeans; run;
	%pdmix800(p_amf,m_amf,alpha=.05);quit;
	title 'Hyphal in soil (hy)';
	proc mixed data=PEI;
	class origin pop;
	model hy=origin;
	random pop(origin);
	lsmeans origin/pdiff;
	ods output diffs=p_hy lsmeans=m_hy;
	ods exclude diffs lsmeans; run;
	%pdmix800(p_hy,m_hy,alpha=.05);quit;
	title 'Phenolics in roots (tp)';
	proc mixed data=PEI;
	class origin pop;
	model tp=origin;
	random pop(origin);
	lsmeans origin/pdiff;
	ods output diffs=p_tp lsmeans=m_tp;
	ods exclude diffs lsmeans; run;
	%pdmix800(p_tp,m_tp,alpha=.05);quit;
	title 'Tannins in roots (tt)';
	proc mixed data=PEI;
	class origin pop;
	model tt=origin;
	random pop(origin);
	lsmeans origin/pdiff;
	ods output diffs=p_tt lsmeans=m_tt;
	ods exclude diffs lsmeans; run;
	%pdmix800(p_tt,m_tt,alpha=.05);quit;
	title 'Soluble sugars in roots (ts)';
	proc mixed data=PEI;
	class origin pop;
	model ts=origin;
	random pop(origin);
	lsmeans origin/pdiff;
	ods output diffs=p_ts lsmeans=m_ts;
	ods exclude diffs lsmeans; run;
	%pdmix800(p_ts,m_ts,alpha=.05);quit;
	title 'Flavonoids in roots (tf)';
	proc mixed data=PEI;
	class origin pop;
	model tf=origin;
	random pop(origin);
	lsmeans origin/pdiff;
	ods output diffs=p_tf lsmeans=m_tf;
	ods exclude diffs lsmeans; run;
	%pdmix800(p_tf,m_tf,alpha=.05);quit;
	title 'Pearson correlations ';
	proc corr data=PEI Pearson;
	var AMF mass Phenolics Tannins Sugars Flavonoids;
	RUN;
	title 'Pearson correlations ';
	proc corr data=PEI Pearson;
	var AMF;
	with mass in China or USA;
	RUN;
